# Supplementary material for: A mixed methods systematic review of the effects of patient online self-diagnosing in the ‘smart-phone society’ on the healthcare professional-patient relationship and medical authority
Source: BMC Med Inform Decis Mak. 2020 Oct 6;20:253. doi: 10.1186/s12911-020-01243-6 (PMC7539496; doi:10.1186/s12911-020-01243-6)
Supplement: Supplementary file 5 — Additional file 5. [file 12911_2020_1243_MOESM5_ESM.xlsx]

## Sheet: MMAT checklist
				SCREENING QUESTIONS		1. QUALITATIVE STUDIES					2. RANDOMIZED CONTROLLED TRIALS					3. NON-RANDOMIZED STUDIES					4. QUANTITATIVE DESCRIPTIVE STUDIES					5. MIXED METHODS STUDIES					COMMENTS
RefID	First author	Year	Citation	S1. Are there clear research questions?	S2. Do the collected data allow to address the research questions?	1.1. Is the qualitative approach appropriate to answer the research question?	1.2. Are the qualitative data collection methods adequate to address the research question?	1.3. Are the findings adequately derived from the data?	1.4. Is the interpretation of results sufficiently substantiated by data?	1.5. Is there coherence between qualitative data sources, collection, analysis and interpretation?	2.1. Is randomization appropriately performed?	2.2. Are the groups comparable at baseline?	2.3. Are there complete outcome data?	2.4. Are outcome assessors blinded to the intervention provided?	2.5 Did the participants adhere to the assigned intervention?	3.1. Are the participants representative of the target population?	3.2. Are measurements appropriate regarding both the outcome and intervention (or exposure)?	3.3. Are there complete outcome data?	3.4. Are the confounders accounted for in the design and analysis?	3.5. During the study period, is the intervention administered (or exposure occurred) as intended?	4.1. Is the sampling strategy relevant to address the research question?	4.2. Is the sample representative of the target population?	4.3. Are the measurements appropriate?	4.4. Is the risk of nonresponse bias low?	4.5. Is the statistical analysis appropriate to answer the research question?	5.1. Is there an adequate rationale for using a mixed methods design to address the research question?	5.2. Are the different components of the study effectively integrated to answer the research question?	5.3. Are the outputs of the integration of qualitative and quantitative components adequately interpreted?	5.4. Are divergences and inconsistencies between quantitative and qualitative results adequately addressed?	5.5. Do the different components of the study adhere to the quality criteria of each tradition of the methods involved?		MMAT Score	Overall Quality
1	Hay et al	2008	Hay et al. (2008)	Yes	Yes																					Yes	No	No	Yes	Yes	Observational mixed methods study, using a survey and interviews pre and post appointments. The justification of using mixed methods is clear as the research question asks which patients are most likely to go online (quantitative), and why the go online (qualitative). The quantitative and qualitative results were not integrated adequately and there is no section explaining the integration. The qu…	3	Low-Moderate
2	Ahluwalia et al	2010	Ahluwalia et al. (2010)	Yes	Yes	Can't tell	Yes	Can't tell	Yes	Yes																					A qualitative descriptive approach using semi-structured interviews was adopted. The approach was not specified in the study. The framework approach to analysis was used. The results were reported adeuqately and include quotes to justify themes. There are clear links between data sources, collection, analysis and interpretation.	3	Moderate
3	Benetoli et al	2018	Benetoli et al. (2018)	Yes	Yes	Can't tell	Yes	Yes	Yes	Yes																					A qualitative desciptive approach using focus groups was undertaken and appropriate for this study. The type of qualitative approach was not specified. Thematic analysis was used with an inductive approach. The results are reported adeuqately and include quotes to justify themes. There are clear links between data sources, collection, analysis and interpretation. Focus groups were the most approp…	4	Moderate-High
4	Bowes et al	2012	Bowes et al. (2012)	Yes	Yes	Yes	No	Can't tell	Yes	Yes																					A qualitative descrption study using semi-structured interviews with either a face-to-face and telephone approach. Interviews were audio recorded. This presented the patients experiences. An inductive approach was used for analysis. There are several in-depth research questions proposed and focus groups or a more open method of data collection may have been more appropriate to accurately represen…	3	Moderate
5	Caiata-Zufferey and Schulz	2012	Caiata-Zufferey and Schulz. (2012)	Yes	Yes	Yes	Yes	Yes	Yes	Yes																					Semi-structured interviews used and were suitable to answer the research questions opposed. A grounded theory approach was adopted and was appropriate for the topic. Constant comparative method with an inductive approach was used for analysis and cooperates well with grounded theory. Quotes were provided in results to justify the themes and results are reported adequately. There is a clear link b…	5	High
6	Chu et al	2017	Chu et al. (2017),	Yes	Yes	Can't tell	Yes	Yes	Yes	Yes																					Qualitative approach was not specified. Focus groups were used for data collection which cooperated well with the research questions. Thematic analysis and an in-depth analysis was adopted. Quotes are provided for justification of themes and there is a clear link between data sources, collection, analysis and interpretation.	4	Moderate
7	Donnelly et al	2008	Donnelly et al. (2008)	Yes	Yes	Can't tell	Yes	Yes	Yes	Yes																					Qualitative approach not specified. Focus groups were digitally recorded and were used alongside a thematic analysis approach. The findings were adequately derived from the data and quotes were reported to justify themes. There is a clear link between data sources, collection, analysis and interpretation.	4	Moderate
8	Macias and McMillan	2008	Macias and McMillan. (2008)	Yes	Yes	Can't tell	Yes	Can't tell	Yes	Yes																					Qualitative approach not specified. Focus groups were audio-taped. Open coding followed by axial coding and then selective coding was used. Quotes are provided to justify themes and there is a clear link between data sources, collection, analysis and interpretation.	3	Moderate
9	Mendes et al	2017	Mendes et al. (2017)	Yes	Yes	Yes	Can't tell	Yes	Yes	Yes																					Exploratory study using qualitative interviews were conducted alongside grounded theory methods of coding and constant comparison. Quotes are provided to justify themes and there are clear links between data sources, collection, analysis and interpretation.	4	Moderate - high
10	Rupert et al	2014	Rupert et al. (2014)	Yes	Yes	Can't tell	Yes	Can't tell	Yes	Yes																					Qualitative approach not described. Focus groups conducted with an adopted three-tier coding scheme for analysis which was inductive. Quotes are provided to justify themes and there are clear links between data sources, collection, analysis and interpretation.	3	Moderate
11	Silver	2015	Silver (2015)	Yes	Yes	Yes	Yes	Yes	Yes	Yes																					This qualitative exploratory study used semi-structured interviews for data collection methods. An inductive content analysis derived from grounded theory approach was used followed by thematic analysis. Quotes are provided to justify themes and there are clear links between data sources, collection, analysis and interpretation.	5	High
12	Sommerhalder et al	2009	Sommerhalder et al. (2009)	Yes	Yes	Yes	Yes	Yes	Yes	Yes																					Semi-structured interviews were conducted following the core principles of grounded theory. Quotes are provided to justify themes and there are clear links between data sources, collection, analysis and interpretation.	5	High
13	Stevenson et al	2007	Stevenson et al. (2007)	Yes	Yes	Yes	Yes	Yes	Yes	Yes																					Focus groups were used which is appropriate for the proposed research questions. An initial coding frame was used for qualitative analysis. Quotes are provided to justify themes and there are clear links between data sources, collection, analysis and interpretation.	5	High
14	Townsend et al	2015	Townsend et al. (2015)	Yes	Yes	Yes	Yes	Yes	Yes	Yes																					Grounded theory approach. Focus group qualitative study with an iterative, thematic analytic approach using constant comparative methods - integrates well with grounded theory. Quotes are provided to justify themes and there are clear links between data sources, collection, analysis and interpretation.	5	High
15	Lee et al.	2014	Lee et al. (2014)	Yes	Yes	No	Yes	Yes	Yes	Yes																					Qualitative approach no described. Semi-structured interviews were conducted which was appropriate to meet the proposed research questions. A thematic analysis approach was adopted with two stages - a data-driven approach and a theory-driven approach. Quotes are provided to justify themes and there are clear links between data sources, collection, analysis and interpretation.	4	Moderate -high
16	Caiata-Zufferey et al.	2010	Caiata-Zufferey et al. (2010)	Yes	Yes	Yes	Yes	Yes	Yes	Yes																					Semi-structured interviews were conducted and this was an appropriate method to meet proposed research questions. A grounded theory approach was undertaken. Quotes are provided to justify themes and there are clear links between data sources, collection, analysis and interpretation.	5	Moderate-high
17	Fiksdal et al.	2014	Fiksdal et al. (2014)	Yes	Yes	Yes	Yes	Can't tell	Yes	Yes																					Focus groups with 4-5 participants per group and semi-structured moderator guide. A grounded theory approach but not described in sufficient detail. Limited generalisability. Quotes were also provided to justify themes. There are clear links between data sources, collection, analysis and interpretation.	4	Moderate
18	Barnoy et al.	2008	Barnoy et al. (2008)	Yes	Yes																Can't tell	No	Yes	Can't tell	Yes						The sampling strategy used was convenience sampling, not generalisable. There is no target population stated. The questionairre was pre-tested for validity and reliability. There is nothing reported about the non-response rate. The statistical analysis (t-test), was appropraite for the research questions.	2	Low
19	Barnoy et al.	2011	Barnoy et al. (2011)	Yes	Yes																Can't tell	Can't tell	Yes	Can't tell	Yes						The way the sample was selected was adequate however, there was no sampling strategy identified. There was no previous target population stated and also no explantion of the non-response rate. Measurements were appropriate and the questionairre was validated . Data anlalysis was conducted with t-tests which is appropriate for the proposed research questions.	2	Low
20	Bartlett & Coulson	2011	Bartlett & Coulson (2011)	Yes	Yes																Can't tell	Can't tell	Yes	Can't tell	Yes						The sampling strategy was not identified and the sample consisted of existing online support group members which meant the results cannot be generalised beyond this group. The questionairre was an appropriate tool and there was no report of nonresponse bias. The statistical analysis of multiple and binary logistic regressions were appropriate.	2	Low
21	Bell et al	2011	Bell et al. (2011)	Yes	Yes																No	No	Yes	Can't tell	Yes						The sampling strategy was nonrandom convenience sampling of online support group members and was disproportionate of the types of people who participate in online health forums - white women. Survey was appropriate to research questions and data analysis used logistic regression analysis.	2	Low
22	Giveon et al	2009	Giveon et al. (2009)	Yes	Yes																Yes	Can't tell	Yes	Can't tell	Yes						Convenience sampling was used and the sample was viewed as not large enough to represent the whole population although was originally proposed to as there was a random selection of a representative sample. The measurements were appropriate being a questionnaire that was piloted for reliability and validity. The study included the non-response rate and had an overall response rate of 85%. Chi squa…	3	Moderate
23	Haluza et al	2017	Haluza et al. (2017)	Yes	Yes																No	No	Yes	Can't tell	Yes						Nonprobability convenience sampling used. The results were not generalisable to the whole population as the scope of study was restricted to a small nonprobability convenience sample of Austrian citizens. Descriptive statistics and binary logistic regression analysis was used. The questionnaire was piloted.	2	Moderate
24	Imes et al	2008	Imes et al. (2008)	Yes	Yes																Yes	No	Yes	Can't tell	Yes						Convenience sampling was used although the sample may not be representative of the whole population, not generalisable. Those recruited were from the internet and were willing to take time to participate - women and whites were over sampled in this study. Reliability was measured using Cohen's kappa.	3	Moderate
25	Russ et al	2011	Russ et al. (2011)	Yes	Yes																Yes	Yes	Yes	No	Yes						Convenience sampling was used but may represent the population better if there was a bigger sample size. The questionnaire was pre-tested with 7 patients to ensure it was understandable and and easy to complete. Chi squares and t-tests were used for analysis. There was 69% response rate making the sample size, 138.	4	Moderate-high
